# Supplementary material for: Tailoring Risperidone-Loaded Glycethosomal In Situ Gels Using Box–Behnken Design for Treatment of Schizophrenia-Induced Rats via Intranasal Route
Source: Pharmaceutics. 2023 Oct 24;15(11):2521. doi: 10.3390/pharmaceutics15112521 (PMC10675145; doi:10.3390/pharmaceutics15112521)
Supplement: Supplementary file 1 [file pharmaceutics-15-02521-s001.zip]

Archive with 1 entries (1 files):
- pharmaceutics-2640516-supplementary.pdf
